# Supplementary material for: Lacking social support is associated with structural divergences in hippocampus–default network co-variation patterns
Source: Soc Cogn Affect Neurosci. 2022 Jan 27;17(9):802–18. doi: 10.1093/scan/nsac006 (PMC9433851; doi:10.1093/scan/nsac006)
Supplement: nsac006_Supp [file nsac006_supp.zip]

Archive with 3 entries (3 files):
- scan-21-236-File009.docx
- scan-21-236-File006.docx
- scan-21-236-File011.docx
